# Supplementary material for: Contact diaries versus wearable proximity sensors in measuring contact patterns at a conference: method comparison and participants’ attitudes
Source: BMC Infect Dis. 2016 Jul 22;16:341. doi: 10.1186/s12879-016-1676-y (PMC4957345; doi:10.1186/s12879-016-1676-y)
Supplement: Additional file 2: — Codebook. (XLSX 27 kb) [file 12879_2016_1676_MOESM2_ESM.xlsx]

## Sheet: Var_Accept
OF NOTE: The use of data (Additional_File_2) is only allowed for non-profit, i.e., non-commercial research. Please, inform corresponding author about use.
FILE accept.csv, code_accept.do
Variable name	Variable label	Format name (STATA)	Derived variable	Description
id	ID	-	new variable	Replacement of original ID for reasons of anonymity
f1	-	f	-	Acceptability rating
f2	-	f	-	Acceptability rating
f3	-	f	-	Acceptability rating
f4	-	f	-	Acceptability rating
f5	-	f	-	Acceptability rating
f6	-	f	-	Acceptability rating
f7	-	f	-	Acceptability rating
f8	-	f	-	Acceptability rating
f9	-	f	-	Acceptability rating
f10	-	f	-	Acceptability rating
f11	-	f	-	Acceptability rating
f12	-	f	-	Acceptability rating
time	Time [min]	miss	-	Duration of filling in the contact diary
quality	-	quality	-	Subjective estimation of qualitiy of reporting
stb	-	stb	-	Subjective change of contacts because of study participation
stb_i	-	stbI	-	Change in contact number
stb_ii	-	stbII	-	Change in contact duration
longterm	Longterm	lgt	-	Acceptable duration of future study
feas	Feasibility	feas	-	Rating of future study design
sex_inf	Sex inferred	sex	both	Original variable complemented with inferred age aggregated in 2 age groups (see method section)
age_inf	Age inferred	age	yes	Original variable complemented with inferred gender (see method section)
position	-	pos	yes	Estimation of strength in diary in relation to sensor strength
known	Number of known contacts	-	yes	Sum of known contacts of a given individual
unkonwn	Number of unknown contacts	-	yes	Sum of unknown contacts of a given individual
missing	Number of contacts with NA for familiarity	-	yes	Sum of contacts with missing value for familiarity
sesu	se+su+	-	yes	Number of contacts measured by both methods
v3	se+su-	-	yes	Number of contacts measured by the sensors but not recorded in the diary
v4	se-su+	-	yes	Number of contacts not measured by the sensors but recorded in the diary
s_sensor	Strength Sensor	-	yes	Strength of sensor recordings
s_surv_mid	Strength diary midpoint estimate	-	yes	Strength of diary reportings, midpoint, i.e, intermediate estimate (see method section)
se_deg_all	Degree Sensor all	-	yes	Degree measured by the sensors
se_deg_5min	Degree Sensor >5min	-	yes	Degree measured by the sensors, limited to contacts of at least 15min
se_deg15min	Degree Sensor >15min	-	yes	Degree measured by the sensors, limited to contacts of at least 5min
su_deg_all	Degree Diary all	-	yes	Degree reported in diaries
su_deg_5min	Degree Diary >5min	-	yes	Degree reported in diaries, limited to contacts of at least 5min
su_deg_15min	Degree Diary >15min	-	yes	Degree reported in diaries, limited to contacts of at least 15min

## Sheet: Formats_Accept
OF NOTE: The use of data (Additional_File_2) is only allowed for non-profit, i.e., non-commercial research. Please, inform corresponding author about use.
FILE accept.csv, code_accept.do
Format name (STATA)	Value (numeric code)	Value label
miss	999	missing
age	7	<40
	8	>=40
	9	missing
f	1	totally agree.
	2	rather agree.
	3	neutral
	4	rather disagree.
	5	totally disagree.
	9	missing
feas	1	totally agree.
	2	rather agree.
	3	partly agree.
	4	rather disagree.
	5	totally disagree.
	9	missing
lgt	0	not 1 year
	1	1 year
	9	missing
pos	-1	overest
	0	neutral
	1	underest
quality	1	too low
	2	correct
	3	too high
	9	missing
sex	1	female
	2	male
	9	missing
stb	0	not different
	1	different
	9	missing
stbI	1	lower
	2	higher
	9	missing
	88	justified missing
stbII	1	shorter
	2	longer
	9	missing
	88	justified missing

## Sheet: survey_contacts_XXX
OF NOTE: The use of data (Additional_File_2) is only allowed for non-profit, i.e., non-commercial research. Please, inform corresponding author about use.
FILE survey_contacts_unmachted.csv: crude, self-reported contact data
FILE survey_contacts_matched_survey.csv: self-reported contact data with matched reports for unknown IDs (diary-optimized)
FILE survey_contacts_matched_relaxed.csv: self-reported contact data with matched reports for unknown IDs (sensor-optimized)
Variable name	Description	Value	Value label
ID1	ID of reporting participant (ego)	1-74	ID of ego
ID2	ID of reported contact partner (alter)	1-75	ID of alter
		>800	ID of alter unknown
Sex	Gender of alter	1	female
		2	male
		9	missing
Age	Age estimate for alter	7	<40
		8	>=40
		9	missing
Dur	Accumulated contact duration ego-alter	1	<5min
		2	5-15min
		3	15-60min
		4	>60min
		9	missing
Kind	Kind of contact	1	conversation
		2	physical contact
		3	both
		9	missing
Known	Is alter well-known to ego	1	yes
		2	no
		9	missing

## Sheet: sensor_contacts_XXX
OF NOTE: The use of data (Additional_File_2) is only allowed for non-profit, i.e., non-commercial research. Please, inform corresponding author about use.
sensor_contacts_unfiltered.csv: crude, sensor-recorded contact data
sensor_contacts_contacts_group4_filter.csv: filtered sensor-recorded contact data (filter 1 acc. Methods section)
sensor_contacts_contacts_group4_filter_ext.csv: filtered sensor-recorded contact data (filter 2 acc. Methods section)
Variable name	Description	Value	Value label
ID1	ID of reporting participant (ego)	1-76	ID of ego
ID2	ID of reported contact partner (alter)	1-76	ID of alter
Dur	Accumulated contact duration ego-alter	20-4960	[seconds]

## Sheet: survey_general_info_SexAge_Impu
File: survey_general_info_SexAgeImputed_final.csv
For codes, see Var_Accept and Formats_Accept
