# Supplementary material for: Contact diaries versus wearable proximity sensors in measuring contact patterns at a conference: method comparison and participants’ attitudes
Source: BMC Infect Dis. 2016 Jul 22;16:341. doi: 10.1186/s12879-016-1676-y (PMC4957345; doi:10.1186/s12879-016-1676-y)
Supplement: Additional file 3: — Acceptance data. (CSV 6 kb) [file 12879_2016_1676_MOESM3_ESM.csv]

id	sex_inf	age_inf	f1	f2	f3	f4	f5	f6	f7	f8	f9	f10	f11	f12	time	quality	stb	stb_i	stb_ii	longterm	feas	s_sensor	s_surv_mid	position	known	unknown	missing	sesu	v3	v4	se_deg_all	se_deg_5min	se_deg_15min	su_deg_all	su_deg_5min	su_deg_15min
53	1	7	5	3	2	5	2	3	3	5	2	3	4	5	0	1	1	1	9	0	2	.067	0	1	0	0	0	0	5	0	5	0	0	0	0	0
37	1	7	2	4	5	3	1	5	1	5	4	2	5	5	7	1	1	2	2	9	4	.022	.875	0	0	4	0	1	3	3	4	0	0	4	2	1
60	1	7	2	4	5	3	2	5	1	5	5	5	5	5	7	2	0	88	88	0	2	.9	4.833	-1	4	1	0	4	4	1	8	2	2	5	5	3
66	1	7	9	9	9	9	9	9	9	9	9	9	9	9	999	9	9	9	9	1	1	.039	.167	-1	1	0	0	1	3	0	4	0	0	1	1	0
7	1	7	2	3	2	4	2	3	3	4	5	3	2	2	5	2	0	88	88	9	3	1.444	4.542	-1	3	1	0	4	10	0	14	2	2	4	3	3
6	1	7	2	3	3	2	2	3	2	2	2	2	4	2	5	2	0	88	88	0	2	.367	1.792	-1	5	0	0	2	7	3	9	1	1	5	2	1
55	1	7	9	9	9	9	9	9	9	9	9	9	9	9	999	9	9	9	9	9	9	.139	1.333	-1	5	1	0	3	1	3	4	0	0	6	5	1
35	1	7	1	3	4	4	1	4	1	5	5	5	5	5	15	2	0	88	88	9	9	.967	3.375	-1	1	3	0	4	7	0	11	3	1	4	4	4
70	1	7	2	3	4	2	1	5	1	5	5	5	5	3	25	2	1	9	2	1	1	.978	8.125	-1	7	7	0	5	0	9	5	3	1	14	10	8
50	1	8	4	1	3	3	2	5	1	5	5	4	5	5	5	9	0	88	88	1	2	.544	.208	0	1	1	0	0	10	2	10	0	0	2	1	0
42	1	7	2	2	4	4	2	5	1	5	4	4	4	4	15	2	0	88	88	0	4	.061	3.667	-1	2	2	0	1	4	3	5	0	0	4	3	3
48	1	7	2	4	3	2	2	4	2	5	4	3	3	3	10	2	0	88	88	0	3	.311	1.625	-1	4	0	0	2	0	2	2	1	1	4	1	1
34	1	7	1	4	4	3	1	4	4	4	4	4	4	4	5	2	0	88	88	1	2	.339	3.942	-1	5	0	0	3	2	2	5	2	0	5	4	4
46	1	7	9	9	9	9	9	9	9	9	9	9	9	9	5	2	1	2	9	1	2	.483	3.125	-1	3	2	0	3	4	2	7	2	1	5	2	2
47	1	7	1	4	4	2	1	5	1	5	5	5	5	5	2	2	0	88	88	1	3	.361	.333	0	0	2	0	2	7	0	9	1	0	2	2	0
22	1	7	9	9	9	9	9	9	9	9	9	9	9	9	999	9	9	9	9	0	2	1.061	5.75	-1	5	0	0	3	7	2	10	4	2	5	5	5
71	1	8	1	5	5	1	1	5	1	5	5	5	5	5	5	2	0	88	88	1	2	.411	.208	1	2	0	0	2	6	0	8	1	1	2	1	0
64	1	7	1	5	5	3	1	5	1	5	5	4	5	5	30	2	0	88	88	1	2	.05	1.333	-1	2	2	0	3	1	1	4	0	0	4	2	2
63	1	7	1	4	4	2	1	4	1	4	5	4	4	4	5	2	1	2	2	1	2	.656	3.292	-1	3	4	0	5	3	2	8	1	1	7	6	3
59	1	7	2	4	9	4	1	5	1	4	5	4	4	5	999	2	0	88	88	9	9	1.217	5.125	-1	4	0	0	3	11	1	14	2	2	4	4	4
33	1	7	1	3	3	2	2	4	4	5	3	2	5	5	5	2	1	2	2	1	3	.172	3.083	-1	2	2	0	3	6	1	9	1	0	4	2	2
68	1	7	9	9	9	9	9	9	9	9	9	9	9	9	999	9	9	9	9	0	3	1.422	4.583	-1	5	0	0	3	4	2	7	3	1	5	3	3
36	1	7	9	9	9	9	9	9	9	9	9	9	9	9	999	9	9	9	9	1	2	.228	1.5	-1	1	0	0	1	3	0	4	1	0	1	1	1
15	1	7	4	1	1	4	1	2	3	5	3	1	2	3	15	1	1	2	2	9	5	1.711	7.583	-1	6	6	0	10	5	2	15	4	2	12	10	7
39	1	8	4	2	2	9	1	5	9	5	2	1	5	5	3	1	1	2	2	1	2	.033	1.217	-1	4	0	0	2	2	2	4	0	0	4	0	0
45	1	7	9	9	9	9	9	9	9	9	9	9	9	9	1	2	0	88	88	9	9	.039	0	1	0	0	0	0	4	0	4	0	0	0	0	0
57	1	7	1	4	2	2	2	4	1	5	5	4	5	5	5	2	0	88	88	0	4	.8	4.25	-1	7	1	0	6	1	2	7	2	1	8	6	5
17	1	7	9	9	9	9	9	9	9	9	9	9	9	9	999	9	9	9	9	9	9	.817	4.583	-1	5	0	0	3	2	2	5	2	1	5	3	3
41	1	7	1	4	4	2	1	5	1	5	5	5	4	3	5	2	0	88	88	0	2	.117	1.75	0	1	3	0	4	1	0	5	0	0	4	2	1
25	1	8	1	3	2	3	3	1	3	4	4	2	3	4	5	2	0	88	88	0	1	.05	.333	-1	2	0	0	1	3	1	4	0	0	2	2	0
58	1	7	1	5	5	4	1	5	1	5	5	5	5	5	6	2	0	88	88	1	3	.894	1.625	0	2	2	0	2	4	2	6	1	1	4	1	1
62	1	8	1	3	3	1	1	3	3	5	5	3	3	3	5	2	0	88	88	1	2	.256	2.234	-1	6	6	0	11	0	1	11	1	0	12	6	1
21	1	7	1	4	3	3	1	4	1	5	5	5	4	5	5	2	0	88	88	0	2	1.572	1.5	0	1	0	0	1	10	0	11	1	1	1	1	1
31	1	7	3	3	2	4	2	3	2	3	4	3	4	4	0	9	0	88	88	0	3	.294	0	1	0	0	0	0	1	0	1	0	0	0	0	0
8	1	7	1	5	4	3	2	3	1	2	4	4	4	4	2	2	0	88	88	0	1	.094	1.542	-1	1	1	0	1	1	1	2	1	0	2	1	1
20	1	7	1	4	3	1	1	5	1	5	5	5	5	5	5	2	9	9	9	9	9	.039	.292	0	2	2	0	2	5	2	7	0	0	4	1	0
2	1	7	1	5	4	3	2	9	1	5	5	5	4	5	7	2	0	88	88	1	3	.717	3.417	-1	5	2	0	3	3	4	6	2	1	7	7	3
43	1	7	1	4	4	2	1	5	1	5	5	4	5	5	1	2	0	88	88	1	2	.083	1.583	-1	1	2	0	3	10	0	13	0	0	3	1	1
38	1	7	2	3	4	2	2	3	1	3	5	3	3	3	10	1	0	88	88	9	9	.322	7.5	-1	5	0	0	5	2	0	7	2	0	5	5	5
19	1	7	4	1	5	4	1	4	1	5	5	5	5	5	2	2	0	88	88	0	4	.006	.625	0	0	1	0	0	1	1	1	0	0	1	1	1
61	1	8	9	9	9	9	9	9	9	9	9	9	9	9	5	1	1	2	9	0	4	.011	1.909	-1	0	0	5	1	1	4	2	0	0	5	1	0
67	1	7	1	3	3	4	3	5	1	5	5	5	5	3	5	2	1	2	2	0	3	.339	4.875	-1	3	2	0	3	0	2	3	2	0	5	5	5
26	1	7	2	1	3	4	1	5	1	5	5	3	5	5	10	2	0	88	88	1	3	.339	3.083	-1	2	2	0	2	7	2	9	1	0	4	2	2
30	1	8	2	3	2	3	1	3	3	5	5	3	3	5	5	2	0	88	88	9	3	.894	1.958	0	3	2	0	5	15	0	20	2	1	5	3	3
28	1	8	2	2	4	4	2	3	1	5	4	3	3	3	5	1	0	88	88	0	4	.578	2.375	-1	1	4	0	5	5	0	10	1	0	5	3	2
24	2	7	1	3	3	3	1	4	2	5	4	3	4	3	5	2	0	88	88	0	2	.022	.042	0	0	1	0	0	3	1	3	0	0	1	0	0
13	2	8	9	9	9	9	9	9	9	9	9	9	9	9	999	9	9	9	9	9	9	.794	5.567	-1	4	5	0	3	0	6	3	2	1	9	5	5
9	2	9	2	3	4	2	1	5	2	5	5	4	5	5	15	2	0	88	88	0	2	.072	2.417	-1	6	0	0	4	1	2	5	0	0	6	3	2
49	2	8	1	5	5	1	1	5	1	5	5	4	5	5	10	2	0	88	88	1	2	.244	.417	0	3	1	0	3	5	1	8	1	0	4	2	0
29	2	7	9	9	9	9	9	9	9	9	9	9	9	9	999	9	9	9	9	0	1	.311	3.5	0	5	0	0	5	3	0	8	2	0	5	5	2
16	2	7	9	9	9	9	9	9	9	9	9	9	9	9	999	9	9	9	9	9	9	.178	2.292	-1	2	1	0	1	0	2	1	1	0	3	3	2
23	2	8	1	4	4	2	2	5	1	5	5	4	4	5	10	1	1	2	2	1	3	.278	2.743	-1	5	5	0	4	6	6	10	0	0	10	6	0
1	2	7	1	2	2	2	1	2	2	5	5	2	5	3	5	2	0	88	88	9	9	.189	.417	0	0	4	0	4	3	0	7	0	0	4	2	0
69	2	7	3	1	3	3	1	5	1	5	5	3	5	5	1	1	0	88	88	1	2	.078	.042	0	0	1	0	0	8	1	8	0	0	1	0	0
4	2	8	2	4	5	3	4	5	1	5	5	5	5	5	15	2	0	88	88	1	2	.917	1.442	0	13	0	0	12	6	1	18	4	0	13	3	0
73	2	8	3	3	3	3	2	4	1	5	4	9	3	5	15	9	0	88	88	9	9	.283	3.009	0	4	2	0	3	3	3	6	0	0	6	3	1
74	2	7	9	9	9	9	9	9	9	9	9	9	9	9	5	2	0	88	88	1	2	.228	.792	0	1	4	0	3	6	2	9	1	0	5	1	1
3	2	7	2	4	4	2	1	3	1	5	5	3	4	5	5	2	1	2	9	0	2	.667	.917	0	4	1	0	4	5	1	9	1	1	5	2	1
52	2	8	1	5	5	2	1	5	1	5	5	4	5	3	5	2	1	2	9	1	1	.144	.708	-1	3	0	0	2	5	1	7	1	0	3	1	1
14	2	8	2	2	4	3	2	5	1	4	5	3	4	4	10	2	0	88	88	1	2	.294	2.942	-1	13	0	0	6	3	7	9	1	0	13	4	3
72	2	7	2	4	4	1	1	3	1	5	5	4	4	5	5	1	0	88	88	0	3	1.044	2	-1	4	0	0	4	3	0	7	3	2	4	4	1
12	2	8	9	9	9	9	9	9	9	9	9	9	9	9	999	9	9	9	9	9	9	.056	.667	0	1	1	0	2	3	0	5	0	0	2	1	1
11	2	7	2	3	2	4	2	4	1	5	5	4	4	4	8	2	0	88	88	1	1	1.572	1.542	0	1	1	0	2	13	0	15	1	1	2	1	1
27	2	8	1	5	4	1	2	4	1	5	5	4	4	5	2	2	0	88	88	9	9	.017	.042	0	0	1	0	1	2	0	3	0	0	1	0	0
18	2	8	1	4	4	3	1	5	1	5	5	5	5	5	5	2	0	88	88	1	1	.722	.375	0	3	3	0	6	4	0	10	1	1	6	1	0
5	2	7	3	3	4	2	1	2	1	4	5	2	3	3	5	9	0	88	88	0	3	.022	0	1	0	0	0	0	2	0	2	0	0	0	0	0
56	2	8	1	5	5	5	1	5	5	1	5	5	5	5	2	2	0	88	88	1	1	.011	1.25	-1	2	0	0	2	0	0	2	0	0	2	2	2
10	2	7	3	4	3	3	2	5	1	2	5	2	2	3	30	1	1	2	2	0	3	1.5	1.333	0	4	2	0	4	13	2	17	3	2	6	5	1
40	2	8	1	1	2	4	1	3	1	5	5	3	4	5	15	2	1	2	1	0	1	.089	.333	-1	4	1	0	3	2	2	5	0	0	5	1	0
32	2	7	9	9	9	2	2	4	1	5	5	3	4	4	2	2	0	88	88	9	9	.006	0	1	0	0	0	0	1	0	1	0	0	0	0	0
51	2	7	1	5	4	3	3	5	1	5	5	4	2	4	10	1	1	2	9	0	4	1.428	.667	0	4	3	0	4	8	3	12	5	1	7	3	0
44	2	8	1	4	5	2	1	5	1	5	5	5	5	5	5	3	0	88	88	0	2	.917	.75	0	4	0	0	3	8	1	11	2	1	4	1	1
54	2	8	9	9	9	9	9	9	9	9	9	9	9	9	999	9	9	9	9	9	9	.122	2.208	-1	3	2	0	4	2	1	6	0	0	5	5	3
65	2	8	9	9	9	9	9	9	9	9	9	9	9	9	999	9	9	9	9	1	2	.056	.083	0	2	0	0	2	4	0	6	0	0	2	0	0
