# Supplementary material for: Contact diaries versus wearable proximity sensors in measuring contact patterns at a conference: method comparison and participants’ attitudes
Source: BMC Infect Dis. 2016 Jul 22;16:341. doi: 10.1186/s12879-016-1676-y (PMC4957345; doi:10.1186/s12879-016-1676-y)
Supplement: Additional file 5: — Contact data – sensors filtered (extended). (CSV 5 kb) [file 12879_2016_1676_MOESM5_ESM.csv]

ID1	ID2	Dur
1	3	20
1	22	220
1	29	200
1	42	40
1	49	60
1	61	20
1	68	120
2	6	20
2	34	300
2	53	20
2	55	160
2	63	2060
2	74	20
3	1	20
3	4	120
3	10	1900
3	26	20
3	38	60
3	40	40
3	51	100
3	57	120
3	74	20
4	3	120
4	10	20
4	14	720
4	15	600
4	21	40
4	23	40
4	29	340
4	30	20
4	39	20
4	40	80
4	50	60
4	51	400
4	65	20
4	69	20
4	70	200
4	71	60
4	73	280
4	75	260
5	42	60
5	49	20
6	2	20
6	30	20
6	37	20
6	48	1100
6	50	20
6	53	20
6	59	20
6	71	80
6	76	20
7	11	20
7	15	20
7	17	240
7	22	1000
7	25	20
7	29	40
7	30	40
7	37	20
7	45	20
7	48	20
7	53	40
7	62	20
7	65	20
7	68	3020
8	38	320
8	50	20
9	46	160
9	59	20
9	60	40
9	65	20
9	72	20
10	3	1900
10	4	20
10	11	40
10	12	20
10	15	20
10	21	20
10	23	100
10	35	180
10	38	20
10	51	880
10	57	160
10	59	20
10	62	20
10	71	1220
10	73	80
10	74	20
10	76	40
11	7	20
11	10	40
11	12	20
11	20	20
11	21	4880
11	32	20
11	43	20
11	44	20
11	47	20
11	49	20
11	55	160
11	58	20
11	59	20
11	62	40
11	68	20
12	10	20
12	11	20
12	20	20
12	50	100
12	73	40
13	23	80
13	57	2040
13	67	740
14	4	720
14	29	20
14	40	80
14	43	20
14	44	20
14	50	40
14	52	20
14	56	20
14	59	120
15	4	600
15	7	20
15	10	20
15	18	40
15	21	20
15	23	80
15	35	20
15	39	20
15	51	1040
15	54	20
15	57	60
15	61	20
15	69	20
15	70	1680
15	75	720
16	34	640
17	7	240
17	22	1100
17	51	40
17	68	880
17	69	20
18	15	40
18	20	20
18	27	20
18	28	20
18	44	2280
18	49	60
18	50	20
18	51	80
18	70	40
18	76	20
19	50	20
20	11	20
20	12	20
20	18	20
20	33	20
20	41	20
20	44	20
20	51	20
21	4	40
21	10	20
21	11	4880
21	15	20
21	23	40
21	38	20
21	46	260
21	51	20
21	59	20
21	60	20
21	72	20
22	1	220
22	7	1000
22	17	1100
22	29	400
22	30	20
22	51	60
22	52	20
22	68	300
22	69	100
22	71	20
23	4	40
23	10	100
23	13	80
23	15	80
23	21	40
23	26	40
23	43	20
23	47	40
23	57	100
23	67	100
24	52	20
24	53	40
24	62	20
25	7	20
25	26	20
25	45	60
25	73	20
26	3	20
26	23	40
26	25	20
26	29	20
26	33	360
26	36	20
26	40	40
26	47	40
26	64	60
27	18	20
27	30	20
27	43	20
28	18	20
28	30	80
28	34	20
28	35	240
28	38	20
28	41	100
28	47	500
28	49	20
28	54	40
28	73	60
29	1	200
29	4	340
29	7	40
29	14	20
29	22	400
29	26	20
29	40	80
29	56	20
30	4	20
30	6	20
30	7	40
30	22	20
30	27	20
30	28	80
30	33	40
30	35	1680
30	37	20
30	42	60
30	43	40
30	44	60
30	47	20
30	54	260
30	58	20
30	62	280
30	63	20
30	69	20
30	74	40
30	76	460
31	66	20
32	11	20
33	20	20
33	26	360
33	30	40
33	47	20
33	52	40
33	59	20
33	64	80
33	72	20
33	74	20
34	2	300
34	16	640
34	28	20
34	53	120
34	63	140
35	10	180
35	15	20
35	28	240
35	30	1680
35	37	20
35	43	20
35	54	60
35	57	20
35	71	20
35	74	500
35	76	720
36	26	20
36	38	700
36	44	40
36	74	60
37	6	20
37	7	20
37	30	20
37	35	20
38	3	60
38	8	320
38	10	20
38	21	20
38	28	20
38	36	700
38	62	20
39	4	20
39	15	20
39	65	60
39	71	20
40	3	40
40	4	80
40	14	80
40	26	40
40	29	80
41	20	20
41	28	100
41	47	260
41	54	20
41	64	20
42	1	40
42	5	60
42	30	60
42	49	40
42	66	20
43	11	20
43	14	20
43	23	20
43	27	20
43	30	40
43	35	20
43	47	20
43	59	40
43	60	20
43	62	20
43	66	20
43	69	20
43	71	20
44	11	20
44	14	20
44	18	2280
44	20	20
44	30	60
44	36	40
44	49	640
44	58	40
44	62	80
44	66	80
44	76	20
45	7	20
45	25	60
45	59	20
45	65	40
46	9	160
46	21	260
46	59	20
46	60	960
46	62	20
46	63	20
46	72	300
47	11	20
47	23	40
47	26	40
47	28	500
47	30	20
47	33	20
47	41	260
47	43	20
47	60	20
48	6	1100
48	7	20
49	1	60
49	5	20
49	11	20
49	18	60
49	28	20
49	42	40
49	44	640
49	50	20
50	4	60
50	6	20
50	8	20
50	12	100
50	14	40
50	18	20
50	19	20
50	49	20
50	71	40
50	73	160
51	3	100
51	4	400
51	10	880
51	15	1040
51	17	40
51	18	80
51	20	20
51	21	20
51	22	60
51	68	60
51	70	580
51	75	400
52	14	20
52	22	20
52	24	20
52	33	40
52	60	20
52	62	380
52	75	20
53	2	20
53	6	20
53	7	40
53	24	40
53	34	120
54	15	20
54	28	40
54	30	260
54	35	60
54	41	20
54	76	40
55	2	160
55	11	160
55	63	60
55	74	120
56	14	20
56	29	20
57	3	120
57	10	160
57	13	2040
57	15	60
57	23	100
57	35	20
57	67	380
58	11	20
58	30	20
58	44	40
58	59	2920
58	65	40
58	72	180
59	6	20
59	9	20
59	10	20
59	11	20
59	14	120
59	21	20
59	33	20
59	43	40
59	45	20
59	46	20
59	58	2920
59	60	20
59	69	40
59	72	1080
60	9	40
60	21	20
60	43	20
60	46	960
60	47	20
60	52	20
60	59	20
60	72	2140
61	1	20
61	15	20
62	7	20
62	10	20
62	11	40
62	24	20
62	30	280
62	38	20
62	43	20
62	44	80
62	46	20
62	52	380
62	63	20
63	2	2060
63	30	20
63	34	140
63	46	20
63	55	60
63	62	20
63	64	20
63	74	20
64	26	60
64	33	80
64	41	20
64	63	20
65	4	20
65	7	20
65	9	20
65	39	60
65	45	40
65	58	40
66	31	20
66	42	20
66	43	20
66	44	80
67	13	740
67	23	100
67	57	380
68	1	120
68	7	3020
68	11	20
68	17	880
68	22	300
68	51	60
68	69	40
69	4	20
69	15	20
69	17	20
69	22	100
69	30	20
69	43	20
69	59	40
69	68	40
70	4	200
70	15	1680
70	18	40
70	51	580
70	75	320
71	4	60
71	6	80
71	10	1220
71	22	20
71	35	20
71	39	20
71	43	20
71	50	40
72	9	20
72	21	20
72	33	20
72	46	300
72	58	180
72	59	1080
72	60	2140
73	4	280
73	10	80
73	12	40
73	25	20
73	28	60
73	50	160
74	2	20
74	3	20
74	10	20
74	30	40
74	33	20
74	35	500
74	36	60
74	55	120
74	63	20
75	4	260
75	15	720
75	51	400
75	52	20
75	70	320
76	6	20
76	10	40
76	18	20
76	30	460
76	35	720
76	44	20
76	54	40
