# Supplementary material for: Contact diaries versus wearable proximity sensors in measuring contact patterns at a conference: method comparison and participants’ attitudes
Source: BMC Infect Dis. 2016 Jul 22;16:341. doi: 10.1186/s12879-016-1676-y (PMC4957345; doi:10.1186/s12879-016-1676-y)
Supplement: Additional file 8: — Contact data – survey matched to surveys. (CSV 5 kb) [file 12879_2016_1676_MOESM8_ESM.csv]

ID1	ID2	Sex	Age	Dur	Kind	Known
1	805	2	7	2	3	2
1	806	2	7	1	3	2
1	807	1	7	2	1	2
1	808	2	8	1	1	2
2	14	2	8	2	1	1
2	16	2	7	3	2	1
2	23	2	8	2	1	1
2	34	1	7	3	3	1
2	50	1	8	2	1	2
2	55	1	7	2	1	2
2	63	1	7	4	3	1
3	4	2	8	1	3	1
3	10	2	7	3	3	1
3	37	1	7	2	3	2
3	51	2	7	1	2	1
3	57	1	7	1	3	1
4	3	2	7	1	3	1
4	10	2	7	1	3	1
4	13	2	8	1	3	1
4	14	2	8	2	3	1
4	15	1	7	2	3	1
4	40	2	8	1	3	1
4	50	1	9	9	3	1
4	51	2	7	2	3	1
4	71	1	8	1	3	1
4	73	2	8	1	3	1
4	818	2	8	1	3	1
4	29	2	8	1	3	1
4	39	1	8	1	3	1
6	7	1	7	1	1	1
6	22	1	7	1	1	1
6	48	1	7	4	3	1
6	68	1	7	1	1	1
6	71	1	8	2	3	1
7	17	1	7	4	1	1
7	22	1	7	4	1	1
7	29	2	8	1	3	2
7	68	1	7	4	1	1
8	26	1	7	1	1	2
8	38	1	7	4	3	1
9	14	2	8	1	3	1
9	46	1	7	4	3	1
9	52	2	8	1	1	1
9	60	1	7	3	3	1
9	65	2	8	1	3	1
9	72	2	7	2	3	1
10	3	2	7	3	1	1
10	4	2	8	2	3	1
10	15	1	7	2	3	1
10	37	1	7	2	3	2
10	57	1	7	1	3	2
10	70	1	7	2	3	1
11	21	1	7	4	3	1
11	20	1	7	1	1	2
12	50	1	8	3	1	1
12	825	2	8	1	1	2
13	4	2	8	1	3	1
13	15	1	7	3	2	2
13	23	2	8	9	3	1
13	33	1	7	1	1	2
13	51	2	7	3	2	2
13	57	1	7	4	3	1
13	64	1	7	1	3	2
13	67	1	7	4	3	1
13	70	1	7	3	3	2
14	2	2	7	1	1	1
14	4	2	8	3	3	1
14	9	2	8	1	3	1
14	23	2	8	1	1	1
14	29	2	8	3	1	1
14	40	2	8	9	3	1
14	44	2	8	1	2	1
14	52	2	8	1	1	1
14	55	1	7	2	1	1
14	56	2	8	3	3	1
14	61	1	7	1	1	1
14	63	2	7	1	3	1
14	73	2	8	1	1	1
15	4	2	8	3	1	1
15	10	2	7	2	3	1
15	13	2	8	3	3	2
15	18	2	8	2	3	2
15	23	2	8	2	3	2
15	51	2	7	4	3	1
15	54	2	8	1	3	2
15	57	1	7	3	3	1
15	61	1	8	1	3	2
15	67	1	7	3	3	2
15	70	1	7	4	3	1
15	75	1	8	4	1	1
16	2	1	7	3	3	1
16	34	1	7	4	3	1
16	55	1	7	2	3	2
17	6	1	7	1	1	1
17	7	1	7	4	1	1
17	22	1	7	4	1	1
17	48	1	7	1	1	1
17	68	1	7	4	1	1
18	15	1	7	1	1	2
18	20	1	7	1	1	1
18	44	2	8	2	1	1
18	49	2	8	1	1	1
18	51	2	7	1	1	2
18	70	1	7	1	1	2
19	17	2	7	3	1	2
20	11	2	7	1	1	2
20	18	2	8	2	1	1
20	39	1	7	1	1	2
20	61	1	7	1	1	1
21	11	2	7	4	1	1
22	6	1	7	3	1	1
22	7	1	7	4	1	1
22	17	1	7	4	1	1
22	48	1	7	3	1	1
22	68	1	7	4	1	1
23	2	1	9	2	1	2
23	13	2	8	9	2	1
23	14	2	8	1	1	2
23	15	1	7	2	2	2
23	57	1	7	9	2	1
23	61	1	8	2	2	1
23	63	1	9	2	1	2
23	67	1	7	9	2	1
23	70	1	7	2	2	2
23	75	1	8	2	2	1
24	69	2	7	1	1	2
25	50	1	8	2	1	1
25	73	2	8	2	3	1
26	8	1	7	1	1	2
26	33	1	7	4	3	1
26	64	1	7	4	3	1
26	74	2	7	1	1	2
27	43	1	7	1	1	2
28	35	1	7	4	1	2
28	41	1	7	1	1	2
28	47	1	7	1	1	2
28	54	2	8	3	1	1
28	813	2	8	2	1	2
29	4	2	8	2	3	1
29	14	2	8	4	3	1
29	40	2	8	2	1	1
29	56	2	8	4	3	1
29	7	1	7	2	1	1
30	35	1	7	3	1	1
30	42	1	7	3	1	2
30	44	2	8	1	2	1
30	54	2	8	3	1	1
30	62	1	8	1	1	2
33	13	2	8	1	1	2
33	26	1	7	4	3	1
33	64	1	7	4	1	1
33	74	2	7	1	1	2
34	2	1	7	3	3	1
34	16	2	7	4	3	1
34	50	1	9	9	1	1
34	55	1	7	3	3	1
34	63	1	7	3	3	1
35	28	1	8	4	1	2
35	30	1	8	3	1	2
35	54	2	8	3	1	1
35	824	2	7	3	1	2
36	38	1	7	4	3	1
37	3	2	7	1	3	2
37	10	2	7	1	3	2
37	69	2	8	2	1	2
37	803	1	7	3	1	2
38	8	1	7	4	3	1
38	36	1	7	4	3	1
38	821	2	7	4	1	1
38	822	1	7	4	3	1
38	823	2	7	4	1	1
39	4	2	9	1	3	1
39	20	1	8	9	2	1
39	61	1	8	9	9	1
39	65	2	8	1	1	1
40	4	2	8	1	1	1
40	14	2	8	2	1	1
40	42	1	7	1	1	2
40	50	1	8	1	1	1
40	29	2	8	1	1	1
41	28	1	7	2	2	2
41	47	1	7	1	2	2
41	54	2	8	1	1	2
41	804	1	7	4	2	1
42	30	1	8	3	1	2
42	40	2	8	1	1	2
42	58	1	7	4	1	1
42	59	1	7	4	1	1
43	27	2	8	1	1	2
43	66	1	7	4	1	1
43	812	2	7	1	1	2
44	13	2	8	1	3	1
44	18	2	8	3	3	1
44	30	1	8	1	2	1
44	62	1	8	1	1	1
46	9	2	7	4	3	1
46	14	2	8	1	1	1
46	52	2	8	1	1	2
46	60	1	7	4	3	1
46	72	2	7	1	3	2
47	28	1	7	2	1	2
47	41	1	7	2	3	2
48	6	1	7	4	3	1
48	7	1	7	1	1	1
48	22	1	7	1	1	1
48	68	1	7	1	1	1
49	18	2	8	2	1	1
49	44	2	8	1	2	1
49	50	1	8	2	2	1
49	64	1	7	1	1	2
50	25	1	8	1	1	2
50	34	1	7	2	1	1
51	4	2	8	1	3	1
51	13	2	8	2	1	2
51	15	1	7	1	3	1
51	18	2	8	1	1	2
51	57	1	7	2	3	1
51	67	1	7	2	3	2
51	70	1	7	1	3	1
52	14	2	8	1	2	1
52	62	1	8	3	1	1
52	73	2	8	1	2	1
54	15	1	7	2	3	2
54	28	1	8	3	1	1
54	30	1	8	3	1	1
54	35	1	7	3	1	1
54	70	1	7	2	3	2
55	2	1	7	2	1	1
55	14	2	8	2	2	1
55	16	2	7	2	2	1
55	34	1	7	3	1	1
55	63	1	7	2	1	1
55	74	2	7	1	1	2
56	14	2	8	3	1	1
56	29	2	7	3	1	1
57	3	2	9	1	2	1
57	10	2	7	1	1	2
57	13	2	8	4	2	1
57	15	1	7	3	2	1
57	23	2	8	2	2	1
57	51	2	7	3	2	1
57	67	1	7	3	2	1
57	70	1	7	3	2	1
58	42	1	7	1	1	1
58	59	1	7	4	1	1
58	60	1	7	1	1	2
58	72	2	7	1	1	2
59	42	1	7	4	1	1
59	58	1	7	3	1	1
59	60	1	7	4	2	1
59	72	2	7	4	3	1
60	9	2	7	2	2	1
60	46	1	7	4	1	1
60	58	1	7	2	1	2
60	59	1	7	4	9	1
60	72	2	7	4	2	1
61	15	1	7	9	9	9
61	20	1	7	1	1	9
61	23	2	8	9	9	9
61	39	1	8	2	1	9
61	70	1	7	9	9	9
62	30	1	8	1	1	2
62	44	2	8	2	3	1
62	52	2	8	3	3	1
62	826	1	8	1	1	2
62	827	1	7	1	1	2
62	828	2	7	1	1	1
62	829	1	8	1	1	1
62	830	1	7	9	1	2
62	831	1	7	2	1	2
62	832	2	9	2	9	2
62	833	1	8	2	1	1
62	834	2	7	2	2	1
63	2	1	7	4	3	1
63	14	2	8	2	3	1
63	23	2	8	2	1	2
63	34	1	7	3	3	1
63	55	1	7	3	1	2
63	64	1	7	1	1	2
63	74	2	7	2	1	2
64	13	2	7	1	3	2
64	26	1	7	3	3	1
64	33	1	7	3	1	1
64	63	1	7	1	1	2
65	9	2	8	1	3	1
65	39	1	8	1	1	1
66	43	1	7	2	1	1
67	13	2	8	4	3	1
67	15	1	7	3	3	2
67	23	2	8	3	3	1
67	51	2	7	3	3	2
67	57	1	7	4	3	1
68	6	1	7	1	1	1
68	7	1	7	4	1	1
68	17	1	7	4	1	1
68	22	1	7	4	1	1
68	48	1	7	1	1	1
69	24	2	7	1	1	2
70	4	2	8	3	3	1
70	10	2	7	2	3	1
70	13	2	8	3	1	2
70	15	1	7	4	3	1
70	18	2	8	1	3	2
70	23	2	8	1	3	2
70	51	2	9	4	3	1
70	54	2	8	2	3	2
70	57	1	7	3	3	1
70	61	1	8	1	3	2
70	75	1	8	4	3	1
70	815	2	8	1	1	2
70	816	2	8	3	3	2
70	817	2	7	3	1	1
71	4	2	8	1	2	1
71	6	1	7	2	1	1
72	9	2	7	2	3	1
72	46	1	7	2	3	1
72	59	1	7	4	3	1
72	60	1	7	2	3	1
73	4	2	8	1	2	1
73	14	2	8	9	2	1
73	25	1	8	4	3	1
73	50	1	8	2	2	1
73	52	2	8	9	2	2
73	801	2	8	2	1	2
74	14	2	8	1	3	1
74	26	1	7	1	1	2
74	33	1	7	1	1	2
74	55	1	7	3	1	2
74	63	1	7	1	1	2
