# Supplementary material for: Contact diaries versus wearable proximity sensors in measuring contact patterns at a conference: method comparison and participants’ attitudes
Source: BMC Infect Dis. 2016 Jul 22;16:341. doi: 10.1186/s12879-016-1676-y (PMC4957345; doi:10.1186/s12879-016-1676-y)
Supplement: Additional file 10: — Demographic data. (CSV 4 kb) [file 12879_2016_1676_MOESM10_ESM.csv]

ID	Sex	Age	F1	F2	F3	F4	F5	F6	F7	F8	F9	F10	F11	F12	Time	Quality	Stb	Stb_I	Stb_II	Longterm	Longterm_day	Longterm_week	Longterm_month	Feas
1	2	7	1	2	2	2	1	2	2	5	5	2	5	3	5	2	0	88	88	9	99	99	99	9
2	1	7	1	5	4	3	2	9	1	5	5	5	4	5	7	2	0	88	88	1	88	88	88	3
3	2	7	2	4	4	2	1	3	1	5	5	3	4	5	5	2	1	2	9	0	88	88	1	2
4	2	8	2	4	5	3	4	5	1	5	5	5	5	5	15	2	0	88	88	1	88	88	88	2
5	2	7	3	3	4	2	1	2	1	4	5	2	3	3	5	9	0	88	88	0	99	99	99	3
6	1	7	2	3	3	2	2	3	2	2	2	2	4	2	5	2	0	88	88	0	10	88	88	2
7	1	7	2	3	2	4	2	3	3	4	5	3	2	2	5	2	0	88	88	9	99	99	99	3
8	1	7	1	5	4	3	2	3	1	2	4	4	4	4	2	2	0	88	88	0	88	88	1	1
9	2	9	2	3	4	2	1	5	2	5	5	4	5	5	15	2	0	88	88	0	7	88	88	2
10	2	7	3	4	3	3	2	5	1	2	5	2	2	3	30	1	1	2	2	0	1	88	88	3
11	2	7	2	3	2	4	2	4	1	5	5	4	4	4	8	2	0	88	88	1	88	88	88	1
12	2	8	9	9	9	9	9	9	9	9	9	9	9	9	999	9	9	9	9	9	99	99	99	9
13	2	8	9	9	9	9	9	9	9	9	9	9	9	9	999	9	9	9	9	9	99	99	99	9
14	2	8	2	2	4	3	2	5	1	4	5	3	4	4	10	2	0	88	88	1	88	88	88	2
15	1	7	4	1	1	4	1	2	3	5	3	1	2	3	15	1	1	2	2	9	99	99	99	5
16	2	7	9	9	9	9	9	9	9	9	9	9	9	9	999	9	9	9	9	9	99	99	99	9
17	1	7	9	9	9	9	9	9	9	9	9	9	9	9	999	9	9	9	9	9	99	99	99	9
18	2	8	1	4	4	3	1	5	1	5	5	5	5	5	5	2	0	88	88	1	88	88	88	1
19	1	7	4	1	5	4	1	4	1	5	5	5	5	5	2	2	0	88	88	0	7	88	88	4
20	1	7	1	4	3	1	1	5	1	5	5	5	5	5	5	2	9	9	9	9	99	99	99	9
21	1	7	1	4	3	3	1	4	1	5	5	5	4	5	5	2	0	88	88	0	88	4	88	2
22	1	7	9	9	9	9	9	9	9	9	9	9	9	9	999	9	9	9	9	0	7	88	88	2
23	2	8	1	4	4	2	2	5	1	5	5	4	4	5	10	1	1	2	2	1	88	88	88	3
24	2	7	1	3	3	3	1	4	2	5	4	3	4	3	5	2	0	88	88	0	88	2	88	2
25	1	8	1	3	2	3	3	1	3	4	4	2	3	4	5	2	0	88	88	0	1	88	88	1
26	1	7	2	1	3	4	1	5	1	5	5	3	5	5	10	2	0	88	88	1	88	88	88	3
27	2	8	1	5	4	1	2	4	1	5	5	4	4	5	2	2	0	88	88	9	99	99	99	9
28	1	8	2	2	4	4	2	3	1	5	4	3	3	3	5	1	0	88	88	0	88	4	88	4
29	2	7	9	9	9	9	9	9	9	9	9	9	9	9	999	9	9	9	9	0	88	4	88	1
30	1	8	2	3	2	3	1	3	3	5	5	3	3	5	5	2	0	88	88	9	99	99	99	3
31	1	7	3	3	2	4	2	3	2	3	4	3	4	4	0	9	0	88	88	0	88	88	3	3
32	2	7	9	9	9	2	2	4	1	5	5	3	4	4	2	2	0	88	88	9	99	99	99	9
33	1	7	1	3	3	2	2	4	4	5	3	2	5	5	5	2	1	2	2	1	88	88	88	3
34	1	7	1	4	4	3	1	4	4	4	4	4	4	4	5	2	0	88	88	1	88	88	88	2
35	1	7	1	3	4	4	1	4	1	5	5	5	5	5	15	2	0	88	88	9	99	99	99	9
36	1	7	9	9	9	9	9	9	9	9	9	9	9	9	999	9	9	9	9	1	88	88	88	2
37	1	7	2	4	5	3	1	5	1	5	4	2	5	5	7	1	1	2	2	9	99	99	99	4
38	1	7	2	3	4	2	2	3	1	3	5	3	3	3	10	1	0	88	88	9	99	99	99	9
39	1	8	4	2	2	9	1	5	9	5	2	1	5	5	3	1	1	2	2	1	88	88	88	2
40	2	8	1	1	2	4	1	3	1	5	5	3	4	5	15	2	1	2	1	0	88	88	1	1
41	1	7	1	4	4	2	1	5	1	5	5	5	4	3	5	2	0	88	88	0	88	88	4	2
42	1	7	2	2	4	4	2	5	1	5	4	4	4	4	15	2	0	88	88	0	88	4	88	4
43	1	7	1	4	4	2	1	5	1	5	5	4	5	5	1	2	0	88	88	1	88	88	88	2
44	2	8	1	4	5	2	1	5	1	5	5	5	5	5	5	3	0	88	88	0	88	88	1	2
45	1	7	9	9	9	9	9	9	9	9	9	9	9	9	1	2	0	88	88	9	99	99	99	9
46	1	7	9	9	9	9	9	9	9	9	9	9	9	9	5	2	1	2	9	1	88	88	88	2
47	1	7	1	4	4	2	1	5	1	5	5	5	5	5	2	2	0	88	88	1	88	88	88	3
48	1	7	2	4	3	2	2	4	2	5	4	3	3	3	10	2	0	88	88	0	10	88	88	3
49	2	8	1	5	5	1	1	5	1	5	5	4	5	5	10	2	0	88	88	1	88	88	88	2
50	1	8	4	1	3	3	2	5	1	5	5	4	5	5	5	9	0	88	88	1	88	88	88	2
51	2	7	1	5	4	3	3	5	1	5	5	4	2	4	10	1	1	2	9	0	1	88	88	4
52	2	8	1	5	5	2	1	5	1	5	5	4	5	3	5	2	1	2	9	1	88	88	88	1
53	1	7	5	3	2	5	2	3	3	5	2	3	4	5	0	1	1	1	9	0	7	88	88	2
54	2	8	9	9	9	9	9	9	9	9	9	9	9	9	999	9	9	9	9	9	99	99	99	9
55	1	7	9	9	9	9	9	9	9	9	9	9	9	9	999	9	9	9	9	9	99	99	99	9
56	2	8	1	5	5	5	1	5	5	1	5	5	5	5	2	2	0	88	88	1	88	88	88	1
57	1	7	1	4	2	2	2	4	1	5	5	4	5	5	5	2	0	88	88	0	99	99	99	4
58	1	7	1	5	5	4	1	5	1	5	5	5	5	5	6	2	0	88	88	1	88	88	88	3
59	1	7	2	4	9	4	1	5	1	4	5	4	4	5	999	2	0	88	88	9	99	99	99	9
60	1	7	2	4	5	3	2	5	1	5	5	5	5	5	7	2	0	88	88	0	88	2	88	2
61	1	8	9	9	9	9	9	9	9	9	9	9	9	9	5	1	1	2	9	0	10	88	88	4
62	1	8	1	3	3	1	1	3	3	5	5	3	3	3	5	2	0	88	88	1	88	88	88	2
63	1	7	1	4	4	2	1	4	1	4	5	4	4	4	5	2	1	2	2	1	88	88	88	2
64	1	7	1	5	5	3	1	5	1	5	5	4	5	5	30	2	0	88	88	1	88	88	88	2
65	2	8	9	9	9	9	9	9	9	9	9	9	9	9	999	9	9	9	9	1	88	88	88	2
66	1	7	9	9	9	9	9	9	9	9	9	9	9	9	999	9	9	9	9	1	88	88	88	1
67	1	7	1	3	3	4	3	5	1	5	5	5	5	3	5	2	1	2	2	0	2	88	88	3
68	1	7	9	9	9	9	9	9	9	9	9	9	9	9	999	9	9	9	9	0	3	88	88	3
69	2	7	3	1	3	3	1	5	1	5	5	3	5	5	1	1	0	88	88	1	88	88	88	2
70	1	7	2	3	4	2	1	5	1	5	5	5	5	3	25	2	1	9	2	1	88	88	88	1
71	1	8	1	5	5	1	1	5	1	5	5	5	5	5	5	2	0	88	88	1	88	88	88	2
72	2	7	2	4	4	1	1	3	1	5	5	4	4	5	5	1	0	88	88	0	10	88	88	3
73	2	8	3	3	3	3	2	4	1	5	4	9	3	5	15	9	0	88	88	9	99	99	99	9
74	2	7	9	9	9	9	9	9	9	9	9	9	9	9	5	2	0	88	88	1	88	88	88	2
