# Supplementary material for: Contact diaries versus wearable proximity sensors in measuring contact patterns at a conference: method comparison and participants’ attitudes
Source: BMC Infect Dis. 2016 Jul 22;16:341. doi: 10.1186/s12879-016-1676-y (PMC4957345; doi:10.1186/s12879-016-1676-y)
Supplement: Additional file 12: — Questionnaire analysis. (DO 10 kb) [file 12879_2016_1676_MOESM12_ESM.do]

* Code for Smieszek/Castell et al. 2016
*---------------------------------------------------------------------------------------------------------------
* Author: S. Castell, Department for Epidemiology, Helmholtz-Centre for Infection Research, Brauschweig, Germany
* E-mail: stefanie.castell@helmholtz-hzi.de
* Data: acceptability.csv
* For description of variables please refer to questionnaire and codebook (also published as supplementary material)  
* OF NOTE: The use of data (Additional_File_2) is only allowed for non-profit, i.e., non-commercial research. Please, inform corresponding author about use.

version 12 // written for STATA 12 IC
set more off
capture log close
log using acceptability

* Data import
pwd // display the name of the current working directory
insheet using accept.csv, comma clear

* Variable label
la var id "ID"
la var sex_inf "Sex inferred"
la var age_inf "Age inferred"
la var time "Time [min]"
la var feas "Feasibility"
la var s_sensor "strength sensor"
la var s_surv_mid "strength diary midpoint estimate"
la var sesu "se+su+" 
la var v3 "se+su-"
la var v4 "se-su+"
la var se_deg_all "Degree Sensor all"
la var se_deg_5min "Degree Sensor >5min"
la var se_deg_15min "Degree Sensor >15min"
la var su_deg_all "Degree Diary all"
la var su_deg_5min "Degree Diary >5min"
la var su_deg_15min "Degree Diary >15min"
la var s_surv_mid "Strength Diary [hours]"
la var s_sensor "Strength Sensor [hours]"
la var known "Number of known contacts"
la var unknown "Number of unknown contacts"
la var missing "Number of contacts with NA for familiarity"

* Value label
label define sex 1 "female" 2 "male" 9 "missing", replace
label values sex_inf sex
label define age 7 "<40" 8 ">=40" 9 "missing", replace
label values age_inf age
label define quality 1 "too low" 2 "correct" 3 "too high" 9 "missing", replace
label values quality quality
label define stb 0 "not different" 1 "different" 9 "missing", replace
label values stb stb
label define stbII 1 "shorter" 2 "longer" 9 "missing" 88 "justified missing", replace
label values stb_ii stbII
label define stbI 1 "lower" 2 "higher" 9 "missing" 88 "justified missing", replace
label values stb_i stbI
label define lgt 0 "not 1 year" 1 "1 year" 9 "missing", replace
label values longterm lgt
label define feas 1 "totally agree" 2 "rather agree" 3 "partly agree" 4 "rather disagree" 5 "totally disagree" 9 "missing", replace
label values feas feas
label define f 1 "totally agree" 2 "rather agree" 3 "neutral" 4 "rather disagree" 5 "totally disagree" 9 "missing", replace
label values (f1-f12) f
label define pos 0 "neutral" 1 "underestimation" -1 "overestimation", replace
label values position pos
label define miss 999 "missing", replace
label values time miss

* Description of study population
tab age_inf sex_inf, m row col

* Correlation of degree measured with both methods: Kendall's tau-b
ktau se_deg_all su_deg_all
ktau se_deg_5min su_deg_5min
ktau se_deg_15min su_deg_15min

* Bland-Altman-Plots of degree measured with both methods
baplot su_deg_all se_deg_all, title(" ") avlab("mean degree") difflab("degree difference(diary-sensor)") ylab(-15, -10, -5, 0, 5, 10) xlab(0, 5, 10, 15)
graph export baplot_all.tif, replace
baplot su_deg_5min se_deg_5min, title(" ") avlab("mean degree") difflab("degree difference(diary-sensor)") ylab(-3, -1.5, 0, 1.5, 3, 4.5, 6) xlab(0, 3, 6)
graph export baplot_5min.tif, replace
baplot su_deg_15min se_deg_15min, title(" ") avlab("mean degree") difflab("degree difference(diary-sensor)") ylab(-3, -1.5, 0, 1.5, 3, 4.5, 6) xlab(0, 2.5, 5)
graph export baplot_15min.tif, replace
pwd													// path to graphs

* Comparison of strength measured with both methods(Table 3)
* Variable "position" indicates whether reportet strength is lower than sensor strength, include sensor strength or is higher than sensor strength
tab pos, m 											// row 1 in table 3
sum s_surv_mid if pos==1, detail					// row 2,colum 2 in table 3 in hrs
display 60 * r(p50)									// in minutes
sum s_surv_mid if pos==0, detail					// row 2,colum 3 in table 3 in hrs
display 60 * r(p50)									// in minutes							
sum s_surv_mid if pos==-1, detail					// row 2,colum 4 in table 3 in hrs
display 60 * r(p50)									// in minutes							
sum s_sensor if pos==1, detail						// row 3 in table 3
display 60 * r(p50)									// in minutes
sum s_sensor if pos==0, detail     					// row 3 in table 3
display 60 * r(p50)									// in minutes
sum s_sensor if pos==-1, detail						// row 3 in table 3
display 60 * r(p50)									// in minutes
tabstat su_deg_all, by(position) stat(count q)		// row 4 in table 3
tabstat se_deg_all, by(position) stat (count q)		// row 5 in table 3
list su_deg_all if pos==1 							// Footnote table 3

* Self-assessed workload and reporting quality
* Time
sum time if time!=999, detail
histogram time if time!=999, bin(20) 				// normal distribution? no
swilk time if time!=999 							// normal distribution? no (p<0.0001)

gen time_cont= time/su_deg_all 						// new variable: time per contact 
replace time_cont=. if time==999 					// in addition: time_cont =. if degree==0 

histogram time_cont, bin(20) 						// normal distribution? no
swilk time_cont										// normal distribution? no (p<0.0001)
sum time_cont, detail 

tabstat time_cont, by(sex_inf) stats(n q)
histogram time_cont, by (sex_inf)					// normal distribution? Very clearly not (no stat. testing)
ranksum time_cont, by(sex_inf)

tabstat time_cont, by(age_inf) stats(n q)
histogram time_cont, by (age_inf)					// normal distribution? Very clearly not (no stat. testing)
ranksum time_cont if age_inf!=9, by(age_inf) 		// observation with missing information on age excluded 

* Self-assessed reporting quality
tab quality if quality!=9
cii 58 45
cii 58 1
cii 58 12
tab quality sex_inf if quality!=9, expected exact chi row col			// fisher
tab quality age_inf if quality!=9 &age_inf!=9, expected exact chi row col	// fisher
tabstat v3, by(quality) stats(n min max q)								// absolute difference between reported degree and recorded degree as marker for underreporting = variable v3
histogram v3, by(quality) discrete										// normal distribution? 
swilk v3 if quality==1													// p=0.31 
swilk v3 if quality==2													// p=0.0026
	gen qu_new=quality													// new variable for comparison of self-reported "underreporter" and "correct reporter" (overreporter not considered)
	replace qu_new=. if quality==9
	replace qu_new=. if quality==3
ranksum v3, by(qu_new)

* Change of social interaction by study?
tab stb if stb!=9
cii 61 45
tab stb sex_inf if stb!=9, expected exact chi col row					// chi, p=0.984
tab stb age_inf if stb!=9 & age_inf!=9, expected exact chi col row		// chi, p=0.967
tab stb stb_i, m														// contact numbers: lower or higher?
tab stb_i if stb_i!=9 & stb_i!=88										// contact numbers: lower or higher?
cii 15 14
tab stb stb_ii, m														// contacts longer or shorter?
tab stb_ii if stb_ii!=9 & stb_ii!=88									// contacts longer or shorter?
cii 10 9

* Acceptability
tab1 f1-f4 if su_deg_all!=0, m											// only observations with at least one reported contact		
foreach var of varlist f1-f4 {
	tab1 `var' if `var'!=9 & su_deg_all!=0
}
*
tab1 f5-f12, m
foreach var of varlist f5-f12 {
	tab1 `var' if `var'!=9
}
cii 54 11 
cii 53 13
cii 13 11

tab quality f4 if su_deg_all!=0 & (f4==4|f4==5)							// diff in remembering contacts, but self-assessment as correct reporters

histogram time_cont if f1!=9 & su_deg_all!=0, by(f1)						// association of items f1, f2 and f4 with time needed per contact
tabstat time_cont if f1!=9 & su_deg_all!=0, by(f1) stats(n mean min max q)
kwallis time_cont if f1!=9 & su_deg_all!=0, by(f1)

histogram time_cont if f2!=9 & su_deg_all!=0, by(f2)
tabstat time_cont if f2!=9 & su_deg_all!=0, by(f2) stats(n mean min max q)
kwallis time_cont if f2!=9 & su_deg_all!=0, by(f2)

histogram time_cont if f4!=9 & su_deg_all!=0, by(f4)
tabstat time_cont if f4!=9 & su_deg_all!=0, by(f4) stats(n mean min max q)
kwallis time_cont if f4!=9 & su_deg_all!=0, by(f4)

histogram su_deg_all if f1!=9 & su_deg_all!=0, by(f1)						// association of items f1, f2 and f4 with reported degree (=number of contacts)							
tabstat su_deg_all if f1!=9 & su_deg_all!=0, by(f1) stats(n mean min max q)
kwallis su_deg_all if f1!=9 & su_deg_all!=0, by(f1)

histogram su_deg_all if f2!=9 & su_deg_all!=0, by(f2)												
tabstat su_deg_all if f2!=9 &su_deg_all!=0, by(f2) stats(n mean min max q)
kwallis su_deg_all if f2!=9 & su_deg_all!=0, by(f2)	
	
histogram su_deg_all if f4!=9 & su_deg_all!=0, by(f4)												
tabstat su_deg_all if f4!=9 & su_deg_all!=0, by(f4) stats(n mean min max q)
kwallis su_deg_all if f4!=9 & su_deg_all!=0, by(f4)								

gen perc_known= (known/su_deg_all)*100										// new variable: proportion of known contacts of all reported contacts
foreach var of varlist f1 f4 {												// new variable: aggregation of agree totally and agree rather AND disagree totally and disagree rather (neutral stays the same)
	gen `var'_new = 6 if `var'==1 | `var'==2
	replace `var'_new = 7 if `var'==4 | `var' ==5
	replace `var'_new = 3 if `var'==3
	replace `var'_new = 9 if `var'==9
} 
label define fnew 6 "agree" 7 "disagree" 3 "neutral" 9 "missing"		
label values f1_new f4_new fnew

tabstat perc_known if su_deg_all!=0, stats(n mean min max q) by(f1_new)		// comparison of proportion of known contact between participants who agreed vs disagreed to f1
histogram perc_known if su_deg_all!=0, by(f1_new)
kwallis perc_known if f1_new!=9 & f1_new!=3 & su_deg_all!=0, by(f1_new)

tabstat perc_known if su_deg_all!=0, stats(n mean min max q) by(f4_new)		// comparison of proportion of known contact between participants who agreed vs disagreed to f4
histogram perc_known if su_deg_all!=0, by(f1_new)
kwallis perc_known if f4_new!=9 & f4_new!=3 & su_deg_all!=0, by(f4_new)								
								
cii 57 53
cii 57 9

foreach var of varlist f1-f4 {												// association of f1-f4 with sex
	tab `var' sex_inf if `var'!=9 & su_deg_all!=0, exp row col chi exact
}
foreach var of varlist f5-f12 {												// association of f5-f12 with sex
	tab `var' sex_inf if `var'!=9, exp row col chi exact
}
foreach var of varlist f1-f4 {												// association of f1-f4 with age
	tab `var' age_inf if `var'!=9 & su_deg_all!=0 & age_inf!=9, exp row col chi exact
}
foreach var of varlist f5-f12 {												// association of f5-f12 with age
	tab `var' age_inf if `var'!=9 & age_inf!=9, exp row col chi exact
}

*future study ideas (longterm and feas)
tab longterm, m 
tab longterm if longterm!=9
cii 55 28
tab feas, m
tab feas if feas!=9
cii 59 10
cii 59 41
cii 59 8

*---------------------------------------------------------------------------------------------------------------
log close
exit

*The end.
